# Supplementary material for: Protocol for non-invasive delivery of CRISPR RNPs via virus-like particles for mouse model generation
Source: STAR Protoc. 2026 Feb 4;7(1):104352. doi: 10.1016/j.xpro.2026.104352 (PMC12905999; doi:10.1016/j.xpro.2026.104352)
Supplement: Table S2. Calculation of p30 and FLAG, related to step 11-16 [file mmc2.xlsx]

## Sheet: Table S2
Table S2. Calculation of p30 and FLAG. related to step 11-16
Table S2a	Average of 450 nm (OD value)	p30 (ng/mL)		Dilution factor	OD value of sample	p30 (ng/mL)	x dilution factor
	3.1335	20		1:1,000	4	25.2954	2.53 x 104
	1.7405	10			4	25.2954	2.53 x 104
	0.89	5		1:10,000	3.102	19.4623	1.95 x 105
	0.466	2.5			3.055	19.157	1.92 x 105
	0.2815	1.25		1:100,000	0.333	1.47567	1.48 x 105
	0.089	0			0.343	1.54063	1.54 x 105
				Average of p30 (ng/mL)		1.72 x 105
				p30 (ng/mL) to p30 (g/µL)		1.72 x 10-7
				p30 (g/µL) to p30 number/µL		3.44 x 1012
				20% of p30 associated with VLPs		6.88 x 1011
				VLPs/µL (1800 molecules of p30 in 1 VLP)		3.82 x 108
Table S2b	Average of 450 nm (OD value)	FLAG (ng/mL)		Dilution factor	OD value of sample	FLAG (ng/mL)	x dilution factor
	0.6075	1000		1:2	0.897	288.185	576.37
	0.7035	500			0.898
	0.958	250		1:4	1.165	130.097	520.388
	1.191	125			1.161
	1.4245	62.5		1:8	1.661	34.0034	272.027
	2.5585	0			1.652
				Average of FLAG (ng/mL)		548.38
				FLAG (ng/mL) to FLAG (nM)		541.34
