# Supplementary material for: Protocol for non-invasive delivery of CRISPR RNPs via virus-like particles for mouse model generation
Source: STAR Protoc. 2026 Feb 4;7(1):104352. doi: 10.1016/j.xpro.2026.104352 (PMC12905999; doi:10.1016/j.xpro.2026.104352)
Supplement: Table S3. A-to-G conversion efficiencies in mouse embryos, related to expected outcomes, related to Figure 3 [file mmc3.xlsx]

## Sheet: Table S3
Table S3. A-to-G conversion efficiencies in mouse embryos. related to expected outcomes (figure 3)
		0 x 109 VLPs	1.5 x 109 VLPs	3.0 x 109 VLPs	4.5 x 109 VLPs
	A to G substitution rate (%)	0.33	0.3	22.23	0.38
		0.35	0.28	6.39	31.77
		0.3	7.59	0.38	22.9
		0	0.37	13.17	29.95
		0.25	48.19	78.84	53.56
		0.29	1.14	38.64	25.76
		0.26	0.24	24.18	3.73
		0.29	10.25	29.65	11.51
		0.24	0.28	21.25	58.14
			7.92	19.97	98.46
			7.43	76.07	54.11
			37.5	23.27	12.7
			13.3	41.05	73.44
			0.36	58.49	0.42
			9.9	37.23	0.52
			0.39	12.9
			68.71	58.43
				8.17
				38.61
				58.14
