# Supplementary material for: Protocol for non-invasive delivery of CRISPR RNPs via virus-like particles for mouse model generation
Source: STAR Protoc. 2026 Feb 4;7(1):104352. doi: 10.1016/j.xpro.2026.104352 (PMC12905999; doi:10.1016/j.xpro.2026.104352)
Supplement: Table S4. Comparison of editing efficiency across VLP-producing cell lines, related to troubleshooting 5 [file mmc4.xlsx]

## Sheet: Table S4
Table S4. Comparison of editing efficiency across VLP-producing cell lines. related to trouble shooting 5
		Indel (%)
		Production in HEK293T				Production in Gesicle
	0 VLPs	0	0.03	0	0.06	0	0.03	0	0.06
	1 x 108 VLPs	1.92	1.86	2.74	2.24	11.03	12.32	7.27	6.49
	5 x 108 VLPs	31.65	30.79	33.57	34.79	46.77	46.66	45.46	44.58
	1 x 109 VLPs	61.22	60.71	59.43	57.97	77.06	76.53	71.06	71.62
