# Supplementary material for: Protocol for non-invasive delivery of CRISPR RNPs via virus-like particles for mouse model generation
Source: STAR Protoc. 2026 Feb 4;7(1):104352. doi: 10.1016/j.xpro.2026.104352 (PMC12905999; doi:10.1016/j.xpro.2026.104352)
Supplement: Table S5. Assessment of VLP efficiency based on media replacement, related to troubleshooting 5 [file mmc5.xlsx]

## Sheet: Table S5
Table S5. Assessment of VLP efficiency based on media replacement. related to trouble shooting 5
		Indel (%)
		Media unchanged				Media changed
	0 µL	0.87	2.34	0	0.1	0.01	0.02	0	0.09
	10 µL	28.9	27.61	27.76	29.7	97.23	97.21	97.75	97.49
	25 µL	41.19	41.15	40.03	38.68	97.03	97.19	97.18	97.08
